# Supplementary material for: Staphylococcus epidermidis RP62A’s Metabolic Network: Validation and Intervention Strategies
Source: Metabolites. 2022 Aug 28;12(9):808. doi: 10.3390/metabo12090808 (PMC9503974; doi:10.3390/metabo12090808)
Supplement: Supplementary file 1 [file metabolites-12-00808-s001.zip]

Archive with 1 entries (1 files):
- metabolites-1862050-supplementary.pdf
